# Supplementary material for: Prognostic model of invasive ductal carcinoma of the breast based on differentially expressed glycolysis-related genes
Source: PeerJ. 2020 Nov 4;8:e10249. doi: 10.7717/peerj.10249 (PMC7648448; doi:10.7717/peerj.10249)
Supplement: Table S1 — Based on standard cut-off values for fold-change in gene expression (|log2(FC)| > 0.5) and false discovery rate (FDR < 0.05), the IDC tissues had 185 DEGRGs, with 67 down-regulated genes and 118 up-regulated genes. [file peerj-08-10249-s001.xls]

gene	conMean	treatMean	logFC	pValue	fdr
POLR3K	5.23903457818182	15.4389075451586	1.5591977822366	7.62037521556424e-46	1.81618942637614e-44
FAM162A	10.03609178125	16.188020802331	0.689729038511485	9.2825959224268e-16	1.88285278993905e-15
GPC1	8.67927850272727	12.9469718913931	0.576967688575903	5.38815325731364e-07	7.20098986725094e-07
NUP93	3.1104903075	4.86463799907586	0.645190440455189	1.66677145546716e-14	3.24283426029665e-14
CASP6	9.07059443534091	15.3117056027586	0.755365991573214	6.52980295111369e-22	1.79569581155626e-21
STMN1	10.6178660935227	39.7238639047172	1.90351210710686	2.00515289851079e-39	2.38947387072536e-38
ERO1A	6.05142637170455	10.3840246990069	0.779018577142049	1.58167844042775e-17	3.42696995426013e-17
CAPN5	2.68464456409091	1.79405030333793	-0.581510751438882	1.47417041640766e-22	4.30217080706725e-22
P4HA2	4.27233099386364	7.38068386391724	0.788731074216587	3.06780287010545e-22	8.77391620850159e-22
GAPDH	382.396578207955	818.432238968138	1.09779336185015	2.51685434744457e-30	1.09063688389265e-29
ALDH3A1	1.54019582	0.77661981864	-0.987833357253747	5.90175224519437e-38	5.82034876595031e-37
IGFBP3	48.1908696709091	33.1189223906345	-0.541104104935386	5.21555949821835e-15	1.02872414930376e-14
PHKA2	5.74867771056818	3.98119724056552	-0.53002780219654	3.37680378684927e-24	1.09746123072601e-23
COL5A1	11.2404338171591	45.7890020170345	2.02630340494742	9.72281627294018e-31	4.41384992708078e-30
PC	18.8578548228409	7.13208637263448	-1.40276949158922	5.5633750991341e-18	1.24306662371278e-17
B3GAT3	9.73147543136364	18.1685765446069	0.900714933038985	6.29012592512049e-22	1.74657865493637e-21
NUP155	4.75857180238636	7.79754626944828	0.712491568182237	1.24277633274874e-17	2.71323687913084e-17
ALDH7A1	18.8914349570455	12.6974242182483	-0.573196426651444	1.96946216882361e-12	3.5204136267722e-12
ADH1B	190.803318658068	5.13599214492414	-5.21529945827282	3.58222415254316e-46	1.02451610762734e-44
HSPA5	122.638180180682	218.342734749559	0.832186332708832	4.38977999522404e-33	2.51095415726815e-32
BPNT1	10.0230141159091	18.3301898849241	0.870905310701628	1.99632786626582e-31	9.8439615474487e-31
CXCR4	20.8970172510227	43.6252016913517	1.06186476830343	3.27092869507767e-16	6.77888120863923e-16
CACNA1H	1.00421606806818	5.80434146278621	2.53106267970287	8.26545705960701e-06	1.04598261904761e-05
HAX1	30.8717552001136	46.5699854308828	0.593112921741358	7.96642795252534e-24	2.55999819598005e-23
MERTK	4.33120835193182	2.46346275394483	-0.81408191549254	2.11288782886756e-24	7.02658045414096e-24
TGFA	4.22271819875	2.42304467277241	-0.801350969264013	6.63920090423517e-09	9.78768793098587e-09
QSOX1	21.0621214648864	32.6085782746345	0.630600783380801	5.4014120681705e-06	6.89644576561055e-06
ESRRB	0.261624349886364	0.117522033733793	-1.15456555426973	1.2774840047657e-12	2.31240775546196e-12
TALDO1	43.0863451127273	61.7297067114069	0.518734212798149	8.76478296293243e-13	1.60687687653761e-12
MLXIPL	6.35511339272727	0.564922334193103	-3.49179342328031	1.89373119287763e-39	2.35481357027392e-38
PRXL2C	7.97505024670455	4.54874577569655	-0.810024802314532	5.40817389696037e-33	2.9744956433282e-32
B4GALT7	3.88302524738636	5.54567001230345	0.51418068562363	5.39790884759605e-15	1.05739858247429e-14
GALK1	3.31484231193182	6.27570986852414	0.920838414289175	3.78943992468933e-16	7.79697711123128e-16
CHST1	1.74378558477273	7.62910234746207	2.12929065943639	1.64869599311205e-17	3.54531619571463e-17
TPBG	7.08318390715909	12.1176964013241	0.77464555972851	7.79514006359395e-11	1.25955370519089e-10
CDK1	1.40129210181818	14.1693928037241	3.33794831168601	8.34469833655358e-50	1.19329186212716e-47
NDC1	7.00566052431818	11.1769683707862	0.673935940366476	2.66851774516153e-14	5.15673023727161e-14
MET	12.8972173085227	4.09913626515862	-1.65366797015951	5.59358522942695e-39	6.15294375236964e-38
PKLR	0.0108563021931818	0.0167852928744828	0.628664924892199	0.0455450808026467	0.0497171492731181
JMJD8	15.1696374365909	22.2631478334069	0.553470988072993	8.48809679372047e-14	1.6183971220027e-13
HK3	0.899638570454545	1.54511427667586	0.780296123203363	9.38016420625867e-08	1.30229464222815e-07
B3GAT1	0.549207278715909	0.252817054202759	-1.11925695960178	9.15431546087011e-21	2.33761984090076e-20
IRS2	13.3455107029545	4.45988205248276	-1.58127705348842	4.96509645149536e-38	5.07149137545598e-37
PPIA	57.2618191343182	93.6695605978069	0.710006793888759	1.09314152140289e-30	4.80982269417272e-30
UGP2	41.7762498127273	19.5288140663724	-1.0970786489851	1.91979201931194e-34	1.22013448338492e-33
PCK1	12.2531385494318	0.280468750052414	-5.44916748774653	1.90965728074816e-38	2.02282215664435e-37
MDH2	42.3604336246591	63.4593648441241	0.583115723971165	5.21030788191825e-23	1.58526388747725e-22
NUP62	9.18541474931818	15.7448683887724	0.777464928073451	3.71199633407562e-35	2.5276927417753e-34
GPR87	2.67822561727273	1.46824586129793	-0.867183929160567	3.25473645327047e-16	6.77888120863923e-16
FUT8	6.14526922045455	12.0601830246897	0.972703680991514	2.42967795955553e-11	4.13623747876715e-11
CLN6	7.27514235568182	12.7630062278759	0.810920801628681	3.0892396453026e-30	1.31869035605454e-29
GALE	3.50406342238636	10.7342259549103	1.61511736961044	1.48797084040595e-36	1.11989384304237e-35
CHST6	0.0947178693409091	0.481343254962759	2.34535754075946	8.43363845200809e-20	2.01001716439526e-19
CLDN3	27.4106028507955	70.5480900531724	1.36387296710165	3.77154920349188e-13	7.14346405429588e-13
PFKFB3	80.8625590190909	22.9705947882759	-1.81568364704642	5.58864760726702e-29	2.1716592835459e-28
IGF1	1.85162283931818	0.306767796598621	-2.59357131628034	1.76931823263621e-41	2.53012507266978e-40
ALDH1A3	11.7394199553409	3.5048281969931	-1.74394549497484	2.1727199177021e-31	1.05321677366576e-30
NSDHL	10.7943456438636	16.8503917342345	0.642506341807172	2.51189914721176e-24	8.25750754140877e-24
PFKFB2	2.33129125715909	3.44915200176552	0.565112451629552	0.000103874728739794	0.000125350938479245
GMPPA	5.46186521897727	9.4747913613931	0.794700461391746	1.3745775994847e-31	6.89700339390569e-31
TSTA3	10.0457084417045	34.804110384	1.79267839004202	1.7424388244293e-43	3.11460939866737e-42
DHTKD1	7.87608795681818	17.2690671639034	1.13263902598632	1.09314152140289e-30	4.80982269417272e-30
SEC13	13.0700084415909	23.1491618402897	0.824699885961738	2.68488609822043e-39	3.07150969636417e-38
AGRN	17.14103803375	24.9669172340966	0.542563217499172	3.57620399836233e-06	4.60718172761994e-06
CITED2	61.2662246861364	34.5405099547862	-0.826802570168481	7.64130812082037e-23	2.30043591847855e-22
GCK	0.119997963068182	0.0623561471682759	-0.94440622134471	6.84524572406289e-26	2.44717534635248e-25
FBP1	25.2755664423864	49.9538884004966	0.982853557223169	1.7367258350037e-08	2.49599793372391e-08
HMMR	0.489253505454545	4.62271271257931	3.24008561351298	3.28636130240986e-48	1.87979866497844e-46
GAL3ST1	0.265543526477273	0.120788922446897	-1.13646020812687	1.2338584769093e-22	3.6379744783099e-22
FKBP4	31.9722165484091	85.5095838994483	1.41926736029176	4.0710648951308e-32	2.15615659260631e-31
HDAC4	2.23876334636364	1.2655046072	-0.822989273109658	4.36270641153563e-35	2.9017070551144e-34
PRKAA1	14.8419303405682	9.14793359576552	-0.698160942518115	2.52853848793453e-22	7.30466674292198e-22
LHX9	0.00319199513636364	0.0443298850358621	3.79574926261166	7.20656465107529e-06	9.16034440092237e-06
PFKFB1	7.59246573488636	0.730876642965517	-3.37686865805482	1.4463271533237e-35	1.03412391462645e-34
ME2	3.31679231568182	4.76482956717241	0.522635932269159	3.6946509699396e-07	5.00791553271434e-07
ANGPTL4	25.8468620022727	7.15641941986207	-1.85267928973021	2.69189940582703e-31	1.26210365584677e-30
MED24	10.7605022089773	19.4002079905655	0.850326707464377	8.52882501554093e-06	1.07455680812542e-05
IER3	38.0922397447727	82.3586849320828	1.11242367594821	2.88047898197228e-11	4.84598228731807e-11
NUP210	5.03026773261364	18.3790722817103	1.86935685205609	3.4142767693903e-41	4.64991979069346e-40
EGLN3	2.29386916602273	6.93908128256552	1.59696155853505	2.12456539205903e-12	3.77407268403033e-12
P4HA1	14.7684283944318	31.8499444929931	1.10877455059764	5.61897856581807e-29	2.1716592835459e-28
DEPDC1	0.260816966022727	2.90857895608828	3.47920484362207	3.57592893037697e-46	1.02451610762734e-44
ALDH3B1	1.77475182113636	2.60088178848276	0.551383535259133	1.69657936872318e-05	2.11887205002109e-05
BIK	5.26864827693182	14.8782868856138	1.4977036443707	3.59279486355962e-19	8.35397830063456e-19
GPI	27.6310702076136	43.3216194559586	0.648795733270189	4.2256035182309e-14	8.11088997459085e-14
CHPF	16.7375468413636	43.1698200106483	1.36693498468327	1.93052984370569e-35	1.34666228121909e-34
ME1	16.8846915355682	7.01394599504828	-1.2674175956665	1.41634180930146e-09	2.16616982599047e-09
ADH6	0.137126510443182	0.0532443392468966	-1.36480745566452	1.5895842272152e-29	6.49458698547925e-29
MXI1	21.6902495407955	10.7593173348	-1.0114601073384	1.4344246557886e-32	7.74048021802905e-32
VEGFA	5.41913796068182	9.30706575606897	0.780263024385997	1.56618004934771e-07	2.13298806720688e-07
EGFR	16.8785915613636	5.97427931348965	-1.49835792881134	4.02021729222183e-46	1.04525649597768e-44
PGM2L1	2.08034257795455	3.37886867802759	0.699719158261722	2.99165826680906e-05	3.72006201872779e-05
NT5E	9.99394081227273	4.58081547478621	-1.1254492248067	8.20827098057943e-21	2.11492387427542e-20
KDELR3	9.78647618068182	22.8579965059586	1.22383757064343	1.68582430435377e-19	3.98467562847255e-19
ANG	12.9542326292045	7.71343316846897	-0.747978520342029	4.19588769012086e-21	1.10093933887575e-20
GOT2	22.2862488213636	35.5783499175586	0.674845796269565	9.75740768787416e-18	2.1632702315752e-17
TGFBI	15.8002586656818	23.4483837392414	0.569540306509944	0.00428312997152625	0.00493941601555043
PPP2R1B	13.77661703	5.54328651553103	-1.31340818186093	1.02147676791093e-25	3.60669574842625e-25
SDC3	25.6267135935227	17.1556305944966	-0.578966320781222	1.06336164896394e-16	2.23618699708593e-16
NUP85	6.1610341675	9.80716212533793	0.67066319118936	1.21025353012951e-18	2.74708340965905e-18
LDHA	70.4526109281818	112.4555326828	0.674629563814525	1.24277633274874e-17	2.71323687913084e-17
MIOX	0.0244132150227273	0.115036662383448	2.23635951986281	9.73733318773865e-17	2.06287206792093e-16
PPARGC1A	0.700008579431818	0.328596254467586	-1.09105656839812	3.44009091443741e-33	2.00788979903898e-32
GMPPB	3.12363831193182	5.05493729331034	0.694465782978759	3.70197421150787e-20	8.97258156348518e-20
ALG1	3.17802572829545	6.24897416206897	0.975488570593745	1.13707240672159e-36	8.78926238709121e-36
CENPA	0.434488476590909	4.80052094233103	3.46580115271415	1.85624923202782e-46	7.58410400514223e-45
PDK3	4.79301078931818	8.27380096169655	0.787618064322555	3.16255341211363e-10	4.99718384455524e-10
DCN	184.282645923977	46.6746790088276	-1.98120821147618	1.14954411563591e-37	1.06054715184474e-36
KIF20A	0.74381062875	9.09902926264828	3.61270536969238	1.52263501619357e-48	1.0886840365784e-46
AK4	12.7255117902273	6.58159300411034	-0.951214959052582	1.75528927303353e-29	6.97239905677208e-29
RAE1	5.21572847693182	10.2592844894207	0.975989444874672	7.27059383740417e-37	5.77608288193776e-36
PGP	3.29880362193182	8.4792020021931	1.36198559902874	2.08625265069092e-42	3.14035925314528e-41
ENO2	4.42136412443182	12.4739666382621	1.49635684711123	8.49555159167437e-12	1.47256227589022e-11
ADH1A	1.00553293909091	0.032905354857931	-4.9334941515079	3.23041923533719e-49	3.07966633768812e-47
B3GALT6	7.81224188193182	11.2955603618621	0.531947319593527	2.93748979853666e-11	4.91299463380985e-11
HK1	24.1406894234091	36.2677003565103	0.587218392572074	2.49544777385142e-20	6.20607011583918e-20
CLDN9	0.137710562727273	1.02551362837655	2.89663553741195	1.7764619695504e-17	3.79155315889115e-17
SLC16A3	1.06435837556818	5.49754666416552	2.36880394865739	8.68114936457777e-41	1.12854941739511e-39
AKR1A1	27.3173488019318	41.0243964147586	0.586664633497655	3.80912569883904e-22	1.06804897045879e-21
PFKFB4	0.965747925227273	2.3282963928	1.26955614728318	9.30994728977051e-34	5.6652019678178e-33
LDHB	124.798520833409	73.5963189601793	-0.761895320393546	1.21905634949407e-22	3.63177204120108e-22
LDHAL6A	0.106314774795455	0.0668277387696552	-0.669823141187075	6.93305458488527e-13	1.28756728005012e-12
GPC3	55.82264261375	9.24546744238621	-2.59403225449543	1.58681246163912e-43	3.02552242685859e-42
ADH4	0.722612304681818	0.0455372981503448	-3.98810122109724	5.61873121954436e-44	1.17835279167512e-42
TPI1	81.2403502342045	168.132573854841	1.0493308937595	5.44808625219127e-37	4.45186476607629e-36
PPP2R1A	30.6239503630682	45.7967309607448	0.580584223723084	4.80082351886989e-26	1.73801965366682e-25
GNE	10.3135725819318	6.21686312777931	-0.730285441747322	4.66259656188885e-27	1.73182158013014e-26
NUP205	8.43017150511364	12.4210382964552	0.559151888958931	3.54873196105281e-11	5.90079849337851e-11
VCAN	9.34975253261364	31.0310995476828	1.73071473218913	1.50037051156513e-23	4.71545017920469e-23
SDC1	33.4161938785227	125.026410426234	1.90361355604767	7.19026604426966e-31	3.31680014300181e-30
G6PD	14.0067831314773	23.8824489873517	0.76982512584778	4.64329566030897e-19	1.07095367649062e-18
SPAG4	0.904723356818182	2.73943535227586	1.59832993556054	8.74080138210616e-24	2.77763243920262e-23
AURKA	1.10187978227273	10.8768477173655	3.30322176518802	3.89967309685863e-50	1.11530650570157e-47
XYLT2	6.44379579102273	9.15104386057931	0.506025546541715	3.89666977773712e-06	4.99752267458662e-06
LDHAL6B	0.0624957040909091	0.0408338310137931	-0.613992096390671	8.1024637522234e-12	1.41299062996091e-11
ALDH2	41.2721893744318	9.46748795228966	-2.12411638597594	1.74572864097656e-29	6.97239905677208e-29
COPB2	20.4883593546591	36.1962874902759	0.821037271030121	3.035657851854e-37	2.55352395773601e-36
CHPF2	10.7805768886364	18.9313630713517	0.81234390839123	1.32115978105795e-31	6.74735173897453e-31
B3GNT3	4.88806935738636	3.12799045882621	-0.644028643808326	1.05616998325224e-08	1.54904930876995e-08
PCK2	10.3336325475	15.3829732201517	0.573986885108984	7.32936291239325e-13	1.3523856728674e-12
GYS2	0.992065842818182	0.0338031803006897	-4.8752049836833	2.52207377920553e-37	2.25410344016494e-36
MIF	12.8836431035227	35.8174003739724	1.4751200288099	1.06531809626601e-24	3.58448206508328e-24
EFNA3	2.68533156681818	10.0848690018207	1.90902020539892	1.03599133901526e-21	2.79522191470155e-21
B4GALT2	11.0465585194318	17.8063694788966	0.688796419179498	2.62180947832376e-20	6.4088676136803e-20
ALDH1B1	9.46187707215909	16.9068241904966	0.837407363938071	4.71809034875649e-25	1.62575161414983e-24
ADH1C	9.18169756284091	0.891516363671724	-3.36442772801521	3.45716445625109e-47	1.64791505747969e-45
GCKR	0.0718164775113636	0.0460411857724138	-0.641389902762404	3.3458102975014e-12	5.87056285328467e-12
TXN	82.9844273904545	165.605386006745	0.996837059436253	2.54439343442779e-31	1.21282753707725e-30
HTR2A	0.639057284306818	0.0749474564606896	-3.09199383591192	9.29506891866375e-38	8.86129903579278e-37
SAP30	4.79289147284091	10.0783145991448	1.07228621852231	2.02505907630608e-25	7.0630109246773e-25
ALDOB	0.165514624886364	0.0844797421475862	-0.97028136295674	3.55800845017722e-22	1.00751526410959e-21
ALDOC	21.7495244547727	6.5428094832	-1.73300169001002	3.24591109771904e-33	1.93402202905759e-32
PSMC4	20.7389966625	44.1838265368828	1.09117226928858	3.33777738433381e-46	1.02451610762734e-44
ISG20	1.49518263852273	3.28506647237241	1.13560084107974	6.03964931860153e-13	1.12898019942486e-12
EIF6	42.6028350782955	76.194236024	0.838732423953092	4.11806369279688e-30	1.73200914138222e-29
SLC25A10	4.31440206056818	9.94232429926897	1.20442253395679	6.27708159009466e-25	2.13719682710366e-24
ACSS2	24.8422096268182	8.39485128948965	-1.56521682800056	1.07756470001461e-42	1.7121305789121e-41
PMM2	1.49834949579545	2.98193247493793	0.992873411319822	6.05935105030827e-35	3.93857818270037e-34
PAXIP1	2.21955894454545	3.36412851848276	0.599959798717803	1.83718034370546e-11	3.14630885209438e-11
PLOD1	24.0701212322727	40.1119082750207	0.736787194088201	1.01847602406607e-09	1.5660437789403e-09
TFF3	46.4287111890909	193.248634408138	2.05736908046285	0.000329995117548971	0.000393244181745857
SOD1	80.1551811164773	117.860940062841	0.556217996078127	4.68616393355456e-15	9.30724225692086e-15
B4GALT1	46.460510325	70.5081568710069	0.60178516722031	1.76541640518696e-09	2.67147667663212e-09
GPC4	6.05305770318182	13.2941892086759	1.13505978292589	5.0742064188693e-07	6.84539167828594e-07
ARTN	0.230277869181818	1.91438278502345	3.0554316557688	5.48611829261536e-30	2.27395627780869e-29
PFKL	13.9125538793182	20.8620916918069	0.584496539038635	1.41786484832992e-12	2.55037324919721e-12
PPFIA4	0.2457522885	0.500173453195862	1.02522363690286	4.48721009183703e-05	5.53164692355772e-05
COG2	3.29876404863636	5.45066964045517	0.724507893010319	8.24636002454521e-22	2.24615139716184e-21
ZBTB20	0.495925722727273	0.271544706193103	-0.868934319180625	1.53723190240004e-23	4.77878613137404e-23
G6PC2	0.0312246577386364	0.0146816279144828	-1.08867381356747	2.20145294046e-12	3.88651568500963e-12
B4GALT4	2.67860857284091	3.97925006353103	0.571012789108907	1.48645493263268e-20	3.72917640993813e-20
ALDH3A2	21.6623336313636	14.2210863032828	-0.607156997377726	4.74801454881751e-21	1.23448378269255e-20
ADH5	36.4978906257955	20.5128595545931	-0.83128446480302	1.04248778016807e-42	1.7121305789121e-41
ALDOA	126.8596899025	264.083586561269	1.05776091653244	5.38410702113057e-32	2.7997356509879e-31
AK3	24.1887023728409	12.7045178964276	-0.928991746686518	2.94347212136332e-37	2.55100917184821e-36
GPD1	161.099729322045	3.80426059033655	-5.40419418620173	5.76816051868938e-44	1.17835279167512e-42
PKM	67.3844646909091	130.570710350828	0.954343382171284	5.22346036012292e-33	2.92923463332383e-32
VLDLR	7.04550979125	2.51694029052414	-1.48503310746076	5.76023198456642e-28	2.16766624682368e-27
PGK1	46.979337685	92.4440635909655	0.976554303801112	1.43764413306664e-35	1.03412391462645e-34
RRAGD	7.12557305102273	3.53043685671724	-1.01315932906894	3.49225365822837e-28	1.33171272833775e-27
PAM	26.9658480479545	17.1543343207724	-0.652560263068422	4.4262516570046e-20	1.06378821336413e-19
PYGL	30.5521402946591	14.782548290069	-1.0473784599534	5.12482165005247e-09	7.63384891622399e-09
PPARA	3.29989726011364	1.36393163958621	-1.2746497697866	5.39278124066981e-34	3.35290311919906e-33
PGM1	35.4829188020455	17.1300229391034	-1.05059760632458	6.30952733984008e-27	2.31349335794136e-26
SRD5A3	6.11179308284091	12.3646688547034	1.01655599629599	3.39705385444018e-23	1.04468537889236e-22
