# Supplementary material for: Prognostic model of invasive ductal carcinoma of the breast based on differentially expressed glycolysis-related genes
Source: PeerJ. 2020 Nov 4;8:e10249. doi: 10.7717/peerj.10249 (PMC7648448; doi:10.7717/peerj.10249)
Supplement: Table S2 [file peerj-08-10249-s002.xls]

## Sheet: Sheet1
13 DEGRGs involved in the construction of the risk-scoring model
Gene	Coef
P4HA2	0.004491
NUP155	0.009152
HK3	-0.11673
AGRN	-0.01019
P4HA1	-0.00096
ALDH3B1	0.077536
SDC1	0.000794
G6PD	0.00214
COPB2	0.005699
B3GNT3	0.009463
ISG20	-0.07122
PMM2	0.006188
PGK1	0.007472
